# Supplementary material for: Oil-Based Delivery Control Release System Targeted to the Later Part of the Gastrointestinal Tract—A Mechanistic Study
Source: Pharmaceutics. 2022 Apr 20;14(5):896. doi: 10.3390/pharmaceutics14050896 (PMC9144740; doi:10.3390/pharmaceutics14050896)
Supplement: Supplementary file 1 [file pharmaceutics-14-00896-s001.zip]

Archive with 1 entries (1 files):
- pharmaceutics-1650730-supplementary.pdf
